# Supplementary material for: Mapping Genetically Compensatory Pathways from Synthetic Lethal Interactions in Yeast
Source: PLoS One. 2008 Apr 9;3(4):e1922. doi: 10.1371/journal.pone.0001922 (PMC2275788; doi:10.1371/journal.pone.0001922)
Supplement: Table S1 — Network of compensatory biological functions. (0.05 MB XLS) [file pone.0001922.s009.xls]

## Sheet: Supplementary Material 2
Note: (1) Each compensatory pathway pair is represented by an Internal ID, which is generated during the search of our algorithm. The pair consists two gene sets, pathway1 and pathway2 (gene names seperated by @), with size in colomuns "size1" and "size2", respectively. (2) The numbers of synthetic lethal interactions with each pathway are in colomns "SSL within pathway 1" and "SSL within pathway…
InternalID	pathway1	pathway2	size1	size2	SSL within pathway1	SSL within pathway 2	GI between	score	completeness	function 1	p value 1	function 2	p value 2	function 1&2	p value 1&2
exA_a59	YDR150W@YDR162C@YDR424C@YDR488C@YHR129C@YKR054C@YLL049W@YMR294W@YMR299C@YOR269W@YPL174C	YGL124C@YGL216W@YKL007W@YLR210W@YOR058C@YOR326W@YPL269W	11	7	0	0	60	0.496723	0.779221	establishment of organelle localization@biological_process	9.99e-13	protein depolymerization@biological_process	9.04e-07	establishment of organelle localization@biological_process	7.18e-17
exB_a39	YAL013W@YLR182W@YLR262C@YMR263W@YNL097C	YCR009C@YDL074C@YDR388W@YER016W@YLR418C@YPL055C	5	6	0	0	24	0.663636	0.8	protein amino acid deacetylation@biological_process	3.13e-06	protein amino acid methylation@biological_process	4.17e-06	histone modification@biological_process	9.05e-08
exC_a52	YBL007C@YBL047C@YDR245W@YJR118C@YLR337C@YML115C@YOR035C@YOR326W	YBL061C@YBR023C@YHR142W@YJR075W@YLR330W@YNL233W@YMR236W	8	7	0	0	44	0.685714	0.785714	actin filament-based process@biological_process	7.32e-07	chitin metabolic process@biological_process	4.46e-12	cell wall polysaccharide metabolic process@biological_process	1.8e-12
exD_a327	YHR191C@YJL006C@YKL139W@YKR082W@YML028W@YML112W@YOR144C@YPL020C	YDR004W@YDR076W@YGL163C@YML032C@YNL250W@YCR066W@YER095W@YBR098W	8	8	0	0	50	0.78125	0.78125	positive regulation of RNA elongation@biological_process	2.6e-08	double-strand break repair via synthesis-dependent strand annealing@biological_process	5.57e-14	double-strand break repair via homologous recombination@biological_process	7.15e-12
exE_a447	YDR359C@YEL003W@YGR078C@YLR079W@YLR200W@YML094W@YNL153C	YGL086W@YGR188C@YJL030W@YMR055C@YOR026W@YER177W@YJL190C@YLL006W@YMR154C@YPL155C@YDR293C	7	11	0	0	60	0.445887	0.779221	tubulin folding@biological_process	1.63e-11	spindle checkpoint@biological_process	4.71e-09	tubulin folding@biological_process	6.5e-09
exF_a216	YBR164C@YLR056W@YNL192W@YPL051W	YHR012W@YKR020W@YOR069W@YOR070C@YOR132W	4	5	0	0	16	0.633333	0.8	Golgi to plasma membrane protein transport@biological_process	2.17385e-05	retrograde transport, endosome to Golgi@biological_process	2.82143e-09	vesicle-mediated transport@biological_process	2.03057e-08
9847	YCR009C@YDR129C@YDR388W@YOR122C	YDL029W@YDR245W@YJL020C@YOR089C@YFL039C	4	5	0	0	16	0.633333	0.8	bipolar cellular bud site selection@biological_process	8.41e-09	actin cytoskeleton organization and biogenesis@biological_process	2.03e-06	cytokinetic process@biological_process	4.26e-09
9732	YBR200W@YDR129C@YDR388W@YLR337C	YBR234C@YDL029W@YGL058W@YHR023W@YJL020C	4	5	0	0	16	0.633333	0.8	establishment of cell polarity (sensu Fungi)@biological_process	4.72e-07	actin cytoskeleton organization and biogenesis@biological_process	2.03e-06	actin cytoskeleton organization and biogenesis@biological_process	1.9e-08
10764	YBL007C@YDR129C@YER111C@YJL095W@YLR370C@YML115C@YNL079C	YBL061C@YBR023C@YHR142W@YLR330W@YPL240C@YGL058W@YPL031C	7	7	0	0	37	0.755102	0.755102	actin filament organization@biological_process	2.44e-06	cell wall chitin metabolic process@biological_process	9.67e-10	cell wall chitin metabolic process@biological_process	2.75e-08
20544	YBL061C@YBR023C@YHR142W@YJL099W@YJR075W@YLR330W@YOL115W	YDR129C@YJL095W@YLR110C@YLR337C@YLR370C@YNL079C@YKR082W	7	7	0	0	37	0.755102	0.755102	cell wall polysaccharide metabolic process@biological_process	2.54e-15	actin filament organization@biological_process	2.44e-06	cell wall polysaccharide metabolic process@biological_process	1.08e-12
6512	YBL061C@YBR023C@YHR142W@YJL099W@YJR075W@YLR330W@YNL233W	YCR009C@YDR129C@YJL148W@YKL079W@YLR337C@YML115C@YMR307W@YNL079C@YNL271C@YNR051C@YKR082W	7	11	0	0	58	0.419913	0.753247	chitin metabolic process@biological_process	2.54e-15	bipolar cellular bud site selection@biological_process	2.65e-06	chitin metabolic process@biological_process	6.65e-12
17738	YCR009C@YDR129C@YDR388W@YLR418C	YDR245W@YJL020C@YJR075W@YLL050C@YLR268W@YOR216C	4	6	0	0	19	0.491667	0.791667	bipolar cellular bud site selection@biological_process	3.73e-06	substituted mannan metabolic process@biological_process	5.44e-06	substituted mannan metabolic process@biological_process	1.63e-05
17880	YBL047C@YDR129C@YDR388W@YNL079C@YNL271C	YBL061C@YBR023C@YHR142W@YLR330W@YDR150W@YMR294W	5	6	0	0	23	0.630303	0.766667	cell budding@biological_process	1.43e-06	cell wall chitin metabolic process@biological_process	4.15e-10	cell wall chitin metabolic process@biological_process	9.08e-09
6668	YCR009C@YDR129C@YDR388W@YLR229C	YDR310C@YER111C@YIL034C@YJL099W@YJR075W@YKL007W	4	6	0	0	19	0.491667	0.791667	cell budding@biological_process	2.91e-07	regulation of actin polymerization and/or depolymerization@biological_process	5.44e-06	regulation of actin polymerization and/or depolymerization@biological_process	1.63e-05
899	YNL273W@YGR180C@YMR048W@YJR104C@YDR052C@YJR057W	YOR368W@YER016W@YDR217C@YLR032W@YLR234W@YLR288C@YDR076W@YPL194W@YER173W	6	9	0	0	41	0.459259	0.759259	DNA replication@biological_process	2.69e-07	cell cycle checkpoint@biological_process	9.68e-10	cell cycle checkpoint@biological_process	1.28e-11
3872	YCL016C@YDR485C@YHR191C@YMR078C@YOR080W	YAL024C@YCL061C@YDR004W@YGL086W@YGL216W@YGL244W@YJL030W@YMR038C	5	8	0	0	33	0.478846	0.825	mitotic sister chromatid cohesion@biological_process	3.75e-06	cell cycle checkpoint@biological_process	3.9e-06	cell cycle process@biological_process	8.89e-07
8617	YCL016C@YHR191C@YJR057W@YMR078C	YFR036W@YGL173C@YKL101W@YMR198W@YPL194W@YPR119W	4	6	0	0	19	0.491667	0.791667	mitotic sister chromatid cohesion@biological_process	1.51e-06	cell cycle phase@biological_process	1.64e-07	cell cycle phase@biological_process	5.77e-10
1357	YCL016C@YGL240W@YHR191C@YMR078C@YOR144C	YDL020C@YER095W@YFR036W@YMR048W@YNL250W@YNL273W	5	6	0	0	24	0.663636	0.8	mitotic sister chromatid segregation@biological_process	5.82e-07	cell cycle process@biological_process	1.56e-06	mitotic sister chromatid segregation@biological_process	1.83e-10
17393	YDR129C@YHR107C@YJL148W@YLR110C@YLR337C@YNL271C@YOR326W	YBL061C@YBR023C@YHR142W@YJL187C@YLR330W@YKR054C	7	6	0	0	33	0.67033	0.785714	cytokinetic process@biological_process	5.89e-08	cell wall chitin metabolic process@biological_process	4.15e-10	cytokinesis@biological_process	2.57e-10
8461	YDR245W@YGL084C@YMR307W@YNL079C@YNL271C@YOR035C	YBL061C@YBR023C@YHR142W@YJL099W@YLR330W@YPL031C@YPL240C	6	7	0	0	32	0.64652	0.761905	intracellular mRNA localization@biological_process	3.71e-08	cell wall chitin metabolic process@biological_process	7.44e-13	cell wall polysaccharide metabolic process@biological_process	6.19e-13
21491	YBL047C@YCR009C@YDR129C@YDR388W@YJL148W@YMR307W	YBL061C@YHR142W@YJR075W@YLR330W@YGR166W@YIL034C@YKL007W	6	7	0	0	32	0.64652	0.761905	endocytosis@biological_process	3.11e-06	cell wall polysaccharide metabolic process@biological_process	3.47e-09	cell wall polysaccharide metabolic process@biological_process	7.02e-08
16370	YBR234C@YDL029W@YML094W@YNL271C@YOR326W	YBR023C@YER155C@YHR142W@YNL233W@YDR150W@YKR054C	5	6	0	0	23	0.630303	0.766667	organelle localization@biological_process	6.96e-07	chitin biosynthetic process@biological_process	5.17e-07	organelle localization@biological_process	1.99e-08
14308	YBL047C@YCR009C@YDR129C@YDR388W@YJL183W@YLR337C	YBR023C@YHR142W@YLR330W@YNL233W@YEL003W@YJL099W@YNL153C	6	7	0	0	32	0.64652	0.761905	endocytosis@biological_process	2.59e-08	chitin metabolic process@biological_process	4.46e-12	chitin metabolic process@biological_process	2.71e-10
20725	YAL011W@YBR231C@YDR334W@YDR485C@YHR090C@YLR085C@YLR182W@YML041C@YNL107W@YOL012C@YPL101W	YAR003W@YBR081C@YCL061C@YCR033W@YDL074C@YDR469W@YER151C@YGL194C@YGL244W@YIL084C@YNL330C@YOL017W@YOR123C@YOR349W@YPL055C@YPR070W@YBR245C@YOL115W	11	18	0	0	152	0.405608	0.767677	histone exchange@biological_process	4.27e-18	chromatin modification@biological_process	3.62e-15	chromatin modification@biological_process	7.67e-25
5925	YAR003W@YBR103W@YCL061C@YDR159W@YDR469W@YER151C@YJL115W@YJL148W@YLR039C@YLR052W@YLR262C@YLR268W@YOL004W@YOL072W@YPL241C@YPR070W	YAL011W@YBR231C@YDR334W@YDR485C@YLR085C@YML041C@YNL107W@YOL012C@YPL169C@YPL240C	16	10	0	0	123	0.422596	0.76875	chromatin silencing at telomere@biological_process	1.68e-09	histone exchange@biological_process	1.55e-18	chromatin remodeling@biological_process	7.96e-16
3631	YAR002W@YBR103W@YBR175W@YDL074C@YDR469W@YGL086W@YGR188C@YJL030W@YKR029C@YLR015W@YNR051C@YOL017W@YOR026W	YAL011W@YBR231C@YDR334W@YDR485C@YML041C@YNL107W@YER007W@YMR048W	13	8	0	0	81	0.421703	0.778846	chromatin silencing@biological_process	2.12e-07	histone exchange@biological_process	8.47e-16	chromatin remodeling@biological_process	9.27e-13
a1194	YDL003W@YDR113C@YGL086W@YJL013C@YJL030W@YJL168C	YCL016C@YML041C@YMR078C@YPL018W@YGL003C	6	5	0	0	23	0.630303	0.766667	mitosis@biological_process	4.32e-07	chromosome segregation@biological_process	5.79e-06	mitosis@biological_process	5.14e-10
6032	YDL003W@YGL086W@YGR140W@YJL030W@YKL049C	YCL016C@YDR254W@YDR318W@YJR135C@YLR381W@YPR046W	5	6	0	0	24	0.663636	0.8	mitotic cell cycle@biological_process	2.06e-06	chromosome segregation@biological_process	1.2e-09	chromosome segregation@biological_process	1.82e-12
7999	YCL029C@YHR191C@YJR060W@YJR135C@YLR079W@YLR381W@YMR078C@YPR046W	YGL086W@YGR188C@YJL030W@YOR026W@YGR140W@YKL049C	8	6	0	0	37	0.556548	0.770833	chromosome segregation@biological_process	3.19e-08	mitotic cell cycle spindle assembly checkpoint@biological_process	1.18e-08	mitotic cell cycle@biological_process	2.84e-09
12497	YGL086W@YGR188C@YJL030W@YML032C@YNL298W@YOR026W	YCL016C@YCL029C@YDR485C@YHR191C@YJR135C@YMR078C@YOR080W@YPR046W	6	8	0	0	38	0.577381	0.791667	regulation of mitosis@biological_process	6.58e-09	chromosome segregation@biological_process	1.97e-06	mitosis@biological_process	2.05e-10
13290	YBR231C@YCR086W@YDR318W@YDR334W@YER007W@YHR129C@YJR135C@YKR054C@YMR048W@YMR312W@YPL253C	YAR002W@YEL003W@YGR078C@YLR200W@YML094W@YNL153C@YNR051C	11	7	0	0	62	0.471861	0.805195	chromosome segregation@biological_process	4.85e-07	tubulin folding@biological_process	1.63e-11	tubulin folding@biological_process	3.63e-11
21352	YER114C@YML094W@YEL003W@YGR078C@YNL153C@YLR200W@YGL216W	YPL174C@YDR488C@YLR337C@YDR334W@YCL016C@YMR172W@YLR212C@YBL007C@YMR299C@YIL095W@YDR424C	7	11	0	0	59	0.4329	0.766234	tubulin folding@biological_process	1.63e-11	cytoskeleton organization and biogenesis@biological_process	3.24e-08	tubulin folding@biological_process	6.5e-09
15453	YDL017W@YHR164C@YJL194W@YJR043C@YKL057C@YOL006C	YLR234W@YML032C@YMR190C@YPL194W@YMR224C	6	5	0	0	23	0.630303	0.766667	DNA-dependent DNA replication@biological_process	6.97e-08	DNA recombination@biological_process	9.22e-09	DNA replication@biological_process	1.45e-08
1501	YDR052C@YGR180C@YHR031C@YKL113C	YBR136W@YDR217C@YDR363W@YOR368W@YPR135W@YDR369C	4	6	0	0	19	0.491667	0.791667	DNA replication@biological_process	1.38e-06	DNA damage checkpoint@biological_process	1.52e-06	DNA replication@biological_process	2.84e-07
8030	YDL017W@YGR180C@YHR118C@YJL194W@YJR104C@YNR052C@YOR144C	YLR288C@YML032C@YOR368W@YPL153C@YPL194W@YGL163C@YMR224C@YPR164W	7	8	0	0	43	0.667857	0.767857	DNA replication@biological_process	9.15e-07	DNA recombination@biological_process	3.91e-11	DNA recombination@biological_process	6.32e-10
3173	YDL102W@YHR118C@YHR191C@YJL194W@YOR080W@YOR144C	YNL307C@YOR368W@YPL153C@YPL194W@YJL092W	6	5	0	0	24	0.663636	0.8	DNA replication@biological_process	2.69e-07	DNA repair@biological_process	2.37e-07	response to DNA damage stimulus@biological_process	2.34e-08
18414	YCR066W@YDR369C@YDR439W@YGL163C@YJL115W@YML032C@YPL153C	YGR180C@YJL006C@YKL139W@YML028W@YML112W@YKL113C@YLR103C@YMR198W	7	8	0	0	44	0.685714	0.785714	DNA repair@biological_process	4.6e-06	positive regulation of RNA elongation@biological_process	2.6e-08	positive regulation of RNA elongation@biological_process	2.11e-07
4564	YHR118C@YJL194W@YMR048W@YPL008W	YOR014W@YOR368W@YPR141C@YMR078C	4	4	0	0	13	0.8125	0.8125	DNA replication initiation@biological_process	3.73e-06	sister chromatid cohesion@biological_process	3.27e-06	sister chromatid cohesion@biological_process	3.12e-09
1154	YDR369C@YER173W@YLR288C@YOR368W@YPL153C@YPL194W	YGR180C@YHR118C@YJL194W@YLR103C@YOR144C@YDL017W@YDL102W	6	7	0	0	34	0.694139	0.809524	response to DNA damage stimulus@biological_process	4.82e-08	DNA replication@biological_process	4.91e-11	DNA replication@biological_process	1.76e-09
5314	YER016W@YHR118C@YJL194W@YLR103C@YLR418C@YNR052C	YJL124C@YML032C@YNL250W@YNL307C@YPR164W@YDR369C@YCR077C	6	7	0	0	32	0.64652	0.761905	pre-replicative complex assembly@biological_process	7.75e-07	double-strand break repair via break-induced replication@biological_process	3.24e-07	double-strand break repair via break-induced replication@biological_process	2.63e-06
7154	YDR076W@YDR369C@YGL163C@YGL244W@YML032C@YNL250W@YPL055C	YHR191C@YJL006C@YKL113C@YKL139W@YML028W@YML112W@YJL194W@YAL013W	7	8	0	0	43	0.667857	0.767857	double-strand break repair via homologous recombination@biological_process	4.08e-10	positive regulation of RNA elongation@biological_process	2.6e-08	non-recombinational repair@biological_process	4.66e-09
7210	YDL013W@YDR076W@YDR369C@YDR439W@YER095W@YGL058W@YGL163C@YJL148W	YJL006C@YML028W@YML112W@YAL021C@YKL113C@YNL107W@YNR052C	8	7	0	0	43	0.667857	0.767857	double-strand break repair via homologous recombination@biological_process	2.1e-07	regulation of RNA metabolic process@biological_process	1.06e-07	non-recombinational repair@biological_process	3.09e-07
7469	YAL021C@YJL006C@YKL113C@YLR103C@YLR182W@YML112W@YNR052C	YCR086W@YDL013W@YDR359C@YGL163C@YML032C@YMR224C@YDR076W	7	7	0	0	38	0.77551	0.77551	regulation of RNA metabolic process@biological_process	1.06e-07	double-strand break repair via synthesis-dependent strand annealing@biological_process	9.08e-09	non-recombinational repair@biological_process	2.08e-07
9958	YBR234C@YDL029W@YML094W@YNL271C@YOR326W	YER155C@YJL095W@YMR109W@YDR424C@YKL048C	5	5	0	0	19	0.76	0.76	organelle localization@biological_process	6.96e-07	establishment of cell polarity (sensu Fungi)@biological_process	2.31e-06	actin filament-based process@biological_process	6.87e-08
20182	YBL061C@YEL003W@YGR078C@YLR200W@YLR330W@YML094W@YNL153C	YBL007C@YEL031W@YJL095W@YLR337C@YDR276C@YER155C@YGL087C@YIL095W@YJL013C@YMR109W@YOR023C	7	11	0	0	58	0.419913	0.753247	tubulin folding@biological_process	1.63e-11	establishment of cell polarity (sensu Fungi)@biological_process	4.84e-06	tubulin folding@biological_process	6.5e-09
10187	YDR150W@YDR424C@YDR488C@YHR030C@YHR129C@YJL020C@YKL048C@YKR054C@YLL049W@YOR269W	YEL003W@YGL124C@YGL216W@YLR210W@YNL153C@YNL271C@YOR326W	10	7	0	0	53	0.492437	0.757143	nuclear migration@biological_process	3.56e-09	establishment of mitotic spindle orientation@biological_process	1.93e-06	establishment of organelle localization@biological_process	1.58e-12
17624	YBL007C@YDL155W@YHR030C@YHR111W@YHR129C@YKR054C@YLR089C@YPL174C	YEL003W@YGR078C@YML094W@YNL153C@YNL271C@YOR326W@YGL216W	8	7	0	0	44	0.685714	0.785714	establishment of mitotic spindle orientation@biological_process	3.08e-06	tubulin folding@biological_process	9.08e-09	establishment of mitotic spindle orientation@biological_process	4.49e-12
5193	YER007W@YER016W@YNL271C@YOR326W@YPL241C@YPL269W	YCL029C@YMR294W@YMR299C@YPL155C@YDR424C@YDR488C	6	6	0	0	28	0.777778	0.777778	establishment of organelle localization@biological_process	1.75e-07	nuclear migration@biological_process	3.6e-08	establishment of organelle localization@biological_process	3.32e-14
488	YBR200W@YPL155C@YDR150W@YPL174C@YLL049W@YDR424C@YEL041W@YIL008W@YDR388W@YKR054C@YOR269W@YJL013C@YHR129C	YOR326W@YLR200W@YEL003W@YGR078C@YNL153C@YGL216W@YKL007W@YML094W	13	8	0	0	79	0.402473	0.759615	establishment of organelle localization@biological_process	1.62e-09	tubulin folding@biological_process	4.34e-11	establishment of organelle localization@biological_process	1.28e-11
a241	YDL192W@YJR032W@YKR020W@YML071C@YNL041C@YOL018C	YBR164C@YDL226C@YPL051W@YPL240C	6	4	0	0	19	0.491667	0.791667	intra-Golgi vesicle-mediated transport@biological_process	5.13e-06	Golgi to plasma membrane protein transport@biological_process	1.86e-08	vesicle-mediated transport@biological_process	9.41e-08
3906	YBR164C@YDL226C@YLR342W@YLR418C@YPL051W	YDR137W@YER122C@YHL031C@YKR020W@YOL018C	5	5	0	0	19	0.76	0.76	Golgi to plasma membrane protein transport@biological_process	4.64e-08	vesicle-mediated transport@biological_process	4.28e-06	vesicle-mediated transport@biological_process	1.85e-09
4317	YAL011W@YBR231C@YDR334W@YDR363W-A@YDR485C@YFR010W@YGR135W@YHR090C@YLR085C@YML041C@YNL107W@YOL012C	YAR003W@YBR103W@YBR175W@YBR279W@YDL074C@YDR469W@YGL058W@YGL194C@YGL244W@YGR056W@YIL084C@YLR015W@YNL097C@YNR051C@YOL017W@YOL072W@YOR123C@YPL055C@YPL138C	12	19	0	0	173	0.420062	0.758772	histone exchange@biological_process	1.02e-17	histone modification@biological_process	7.21e-22	chromatin modification@biological_process	2.82e-29
8569	YDL074C@YGL058W@YGL086W@YGL244W@YJL030W@YJL115W@YNR051C@YOL072W@YPL055C	YAL011W@YBR231C@YDR485C@YJL006C@YKL139W@YKR082W@YLR085C@YML041C@YOR080W	9	9	0	0	62	0.765432	0.765432	histone ubiquitination@biological_process	9.97e-11	histone exchange@biological_process	4.46e-12	histone exchange@biological_process	3.01e-10
8114	YDR485C@YAL011W@YDR334W@YLR085C@YML041C@YOL012C@YBR231C@YNL107W	YNR010W@YGL043W@YAL019W@YOR026W@YCR033W@YDR159W@YBR103W@YGL194C@YML034W@YML124C@YJL148W@YDR469W@YOL072W@YPR023C@YER092W	8	15	0	0	106	0.426812	0.883333	histone exchange@biological_process	1.03e-19	M phase@biological_process	2.59e-07	histone exchange@biological_process	3.17e-15
15938	YAL011W@YDR334W@YDR485C@YER007W@YER016W@YLR079W@YML041C	YBR103W@YDR159W@YGL086W@YGL127C@YGR188C@YIL084C@YIL112W@YJL030W@YLR039C@YOL072W@YOR026W	7	11	0	0	58	0.419913	0.753247	histone exchange@biological_process	9.67e-10	mitotic cell cycle spindle assembly checkpoint@biological_process	2.55e-07	mitotic cell cycle spindle assembly checkpoint@biological_process	2.78e-08
15790	YGL194C@YOL072W@YCR033W@YKR029C@YOL004W@YIL112W@YAL019W@YEL003W@YAL021C@YNR051C@YOR080W@YNL136W@YOL017W@YOL115W@YNL153C	YML041C@YOL012C@YBR231C@YDR334W@YNL107W@YLR085C@YAL011W@YDR485C	15	8	0	0	103	0.401812	0.858333	negative regulation of meiosis@biological_process	5.38e-09	histone exchange@biological_process	1.03e-19	histone exchange@biological_process	3.17e-15
a161	YAL011W@YBR231C@YDR334W@YDR388W@YDR485C@YLR085C@YML041C@YOL012C@YPL101W	YAL019W@YAL021C@YCL061C@YER092W@YIL084C@YNL097C@YNL153C@YNL330C@YPL138C@YPL181W@YBR245C@YOL004W@YAL013W	9	13	0	0	91	0.505051	0.777778	histone exchange@biological_process	2.54e-15	protein amino acid deacetylation@biological_process	8.93e-11	chromatin modification@biological_process	2e-16
1315	YAL011W@YDR334W@YBR231C@YMR312W@YOL012C@YML041C@YKL113C@YNL107W@YHR090C@YLR085C@YDR485C	YNR010W@YDR159W@YOR123C@YLR200W@YDL074C@YER092W@YLR015W@YDR469W@YPL055C@YOL072W@YEL018W@YAR003W@YNL136W@YGL244W@YNL153C@YGR078C@YGR056W@YJL148W	11	18	0	0	152	0.405608	0.767677	histone exchange@biological_process	4.27e-18	protein amino acid methylation@biological_process	2.56e-12	chromatin modification@biological_process	1.78e-16
20165	YAL021C@YBR103W@YGL086W@YJL013C@YJL030W	YBR231C@YDR334W@YDR485C@YLR079W@YMR198W@YMR202W@YPR141C@YGL075C	5	8	0	0	31	0.428846	0.775	regulation of progression through cell cycle@biological_process	2.37e-07	histone exchange@biological_process	9.04e-07	cell cycle phase@biological_process	3.38e-08
15559	YGL086W@YJL030W@YLR055C@YLR268W@YMR055C@YOR026W@YOR123C@YPR023C@YPR070W	YAL011W@YCL029C@YDL017W@YDR334W@YLR103C@YML041C@YNL107W	9	7	0	0	48	0.574405	0.761905	spindle checkpoint@biological_process	2.32e-07	histone exchange@biological_process	9.67e-10	histone exchange@biological_process	4.98e-08
10021	YBR103W@YBR245C@YLR262C@YCL061C@YDR469W@YPR070W@YOR123C@YBL052C@YGL043W@YML124C@YHR041C@YNL097C@YJL148W@YDR159W@YCR033W	YML041C@YOL012C@YDR334W@YHR090C@YDR485C@YLR085C@YNL107W@YAL011W@YBR231C	15	9	0	0	109	0.432407	0.807407	transcription, DNA-dependent@biological_process	2.32e-07	histone exchange@biological_process	4.65e-19	chromatin modification@biological_process	4.38e-17
21276	YAR002W@YEL003W@YGR078C@YJL148W@YLR039C@YLR200W@YLR262C@YML094W@YNL153C	YAL011W@YCL016C@YDR334W@YDR485C@YML041C@YMR078C@YNL107W@YDR488C@YJR075W@YOR264W@YOR266W@YGR229C	9	12	0	0	82	0.544974	0.759259	tubulin folding@biological_process	9.75e-11	histone exchange@biological_process	2.79e-11	histone exchange@biological_process	7.13e-10
16469	YJL006C@YKL139W@YLR085C@YLR182W@YML041C@YML112W@YOL012C	YCR086W@YDL074C@YDR369C@YGL058W@YJL115W@YPL055C@YBR279W@YNL330C	7	8	0	0	43	0.667857	0.767857	positive regulation of RNA elongation@biological_process	1.62e-08	histone modification@biological_process	5.82e-09	chromatin modification@biological_process	1.51e-08
5855	YCR009C@YDR388W@YGR200C@YHR200W@YLR384C@YMR312W@YPL086C@YPL101W	YAL013W@YIL084C@YMR263W@YNL097C@YOL004W@YAR003W@YBR081C@YBR175W@YGL058W@YLR226W@YMR223W@YPL047W	8	12	0	0	74	0.470833	0.770833	tRNA modification@biological_process	1.21e-10	histone modification@biological_process	3.47e-15	histone modification@biological_process	8.31e-12
54	YAL011W@YAL013W@YBR231C@YHR090C@YJL006C@YKL139W@YML112W@YNL107W	YDL074C@YGL058W@YGL244W@YOR123C@YPL055C@YER016W@YDL013W	8	7	0	0	44	0.685714	0.785714	positive regulation of RNA elongation@biological_process	2.6e-08	histone ubiquitination@biological_process	2.77e-11	chromatin modification@biological_process	4.94e-10
19040	YCR086W@YDL074C@YGL058W@YJL115W@YLR418C@YPL055C	YKL139W@YLR182W@YLR240W@YML112W@YAL013W@YDR207C@YGR063C	6	7	0	0	32	0.64652	0.761905	histone ubiquitination@biological_process	3.71e-08	regulation of nucleobase, nucleoside, nucleotide and nucleic acid metabolic process@biological_process	2.39e-06	post-translational protein modification@biological_process	3.89e-09
10447	YCR086W@YDL074C@YDR369C@YER095W@YGL058W@YGL163C@YJL115W@YML032C@YPL055C	YAL021C@YJL006C@YLR103C@YLR182W@YML112W@YNR052C@YGR063C@YKL113C@YMR263W	9	9	0	0	61	0.753086	0.753086	histone ubiquitination@biological_process	1.56e-07	RNA elongation@biological_process	3.43e-07	non-recombinational repair@biological_process	8.63e-07
6744	YBR234C@YCR086W@YDR183W@YDR488C@YFL037W@YML124C@YMR055C@YOR023C@YOR026W	YEL003W@YLR200W@YMR198W@YNL153C@YGR078C@YML094W	9	6	0	0	44	0.514815	0.814815	homologous chromosome segregation@biological_process	3.88e-07	tubulin folding@biological_process	4.67e-12	tubulin folding@biological_process	9.84e-12
2259	YCR066W@YDL013W@YDR076W@YER083C@YJL030W@YML032C@YNL250W	YJL006C@YKL139W@YLR182W@YML112W@YOR080W@YPR135W	7	6	0	0	32	0.64652	0.761905	meiotic gene conversion@biological_process	2.65e-06	positive regulation of RNA elongation@biological_process	9.28e-09	positive regulation of RNA elongation@biological_process	1.33e-07
8491	YEL003W@YLR200W@YLR210W@YML094W@YNL153C@YOR326W	YBL034C@YDR289C@YDR488C@YER155C@YFR019W@YHR129C@YLR386W@YPL155C@YPL174C@YPR046W	6	10	0	0	49	0.441667	0.816667	tubulin folding@biological_process	3.9e-09	microtubule-based process@biological_process	1.79e-07	microtubule-based process@biological_process	2.56e-07
10108	YBR231C@YDR310C@YJL020C@YJR053W@YLR085C@YML041C@YMR048W@YNL298W@YOR023C@YOR058C@YPL008W@YPL017C	YCL061C@YEL003W@YGR078C@YLR200W@YLR262C@YML094W@YNL153C	12	7	0	0	68	0.414787	0.809524	mitosis@biological_process	2.06e-06	tubulin folding@biological_process	1.63e-11	tubulin folding@biological_process	8.8e-09
4217	YEL003W@YGR078C@YLR079W@YLR200W@YML094W@YMR198W@YNL153C@YOR080W	YGL086W@YML032C@YNL298W@YOR026W@YIL034C@YJL013C@YJL030W@YLL049W@YLR089C@YLR337C@YOR269W@YPR023C	8	12	0	0	73	0.460417	0.760417	tubulin folding@biological_process	4.34e-11	mitotic cell cycle spindle assembly checkpoint@biological_process	3.82e-07	tubulin folding@biological_process	1.17e-08
9223	YGL086W@YGR188C@YJL013C@YJL030W@YOR026W	YLR079W@YNR010W@YPR135W@YCL029C@YGL075C@YJL179W@YLR287C@YPL008W	5	8	0	0	31	0.428846	0.775	mitotic cell cycle spindle assembly checkpoint@biological_process	3.38e-12	mitotic cell cycle@biological_process	3.64e-06	mitosis@biological_process	1.08e-12
8697	YCL016C@YGL240W@YHR191C@YLR288C@YMR078C	YDL017W@YFR036W@YMR048W@YNL273W@YOR195W@YPL008W@YGR180C	5	7	0	0	27	0.521429	0.771429	mitotic sister chromatid segregation@biological_process	5.82e-07	mitotic cell cycle@biological_process	9.69e-07	mitotic sister chromatid segregation@biological_process	4.45e-12
13420	YDR113C@YHR129C@YJL030W@YKR054C@YMR048W	YEL061C@YMR198W@YCR065W@YGL003C@YLR212C	5	5	0	0	19	0.76	0.76	mitotic cell cycle@biological_process	2.06e-06	mitotic spindle organization and biogenesis@biological_process	1.82e-07	mitotic cell cycle@biological_process	3.69e-12
7032	YCL029C@YDR150W@YHR129C@YMR294W	YCR065W@YJR053W@YML124C@YMR055C@YNL271C	4	5	0	0	16	0.633333	0.8	nuclear migration@biological_process	1.51e-06	mitotic cell cycle@biological_process	2.06e-06	establishment of organelle localization@biological_process	1.36e-08
1539	YDR359C@YEL003W@YGR078C@YLR200W@YML094W@YNL153C	YDR310C@YJL030W@YMR055C@YDL020C@YEL056W@YGR188C@YER177W@YLR089C@YML124C@YOR269W	6	10	0	0	47	0.408333	0.783333	tubulin folding@biological_process	4.67e-12	mitotic cell cycle@biological_process	1.04e-06	tubulin folding@biological_process	3.33e-09
1372	YCL016C@YDR488C@YFR019W@YIL095W@YJR135C@YKR054C@YLL049W@YLR386W@YML124C@YMR299C	YEL003W@YGL216W@YGR078C@YML094W@YNL153C@YNL271C@YOR326W	10	7	0	0	54	0.506723	0.771429	nuclear migration, microtubule-mediated@biological_process	2.22e-07	tubulin folding@biological_process	9.08e-09	establishment of organelle localization@biological_process	1.54e-10
17016	YBL024W@YBR103W@YDL155W@YDR150W@YHR129C@YIL095W@YJL030W@YJR117W@YKR054C@YLR337C@YMR294W@YOR269W	YEL003W@YGR078C@YLR200W@YML094W@YNL153C@YCR065W@YGL216W@YOR326W	12	8	0	0	74	0.470833	0.770833	nuclear migration@biological_process	1.11e-08	tubulin folding@biological_process	4.34e-11	establishment of organelle localization@biological_process	6.01e-10
10846	YAL013W@YEL003W@YGR078C@YML094W@YNL153C@YNL271C@YOR326W	YBR103W@YDL029W@YMR312W@YPL174C@YJR053W@YKR054C@YOR269W@YPL155C@YPR070W	7	9	0	0	48	0.574405	0.761905	tubulin folding@biological_process	9.08e-09	organelle localization@biological_process	3.07e-07	establishment of organelle localization@biological_process	7.41e-09
20375	YDL074C@YER016W@YLR226W@YLR418C@YPL055C	YDR363W-A@YJL006C@YKL139W@YKR082W@YLR262C@YML112W@YMR312W@YPL101W	5	8	0	0	32	0.453846	0.8	protein amino acid methylation@biological_process	2.1e-06	positive regulation of RNA elongation@biological_process	2.6e-08	positive regulation of RNA elongation@biological_process	1.33e-07
1635	YDR076W@YDR369C@YER095W@YGL058W@YJL115W@YPL194W	YGR180C@YJL006C@YKL113C@YKL139W@YML028W@YML112W@YMR198W@YPR141C@YNL298W	6	9	0	0	41	0.459259	0.759259	recombinational repair@biological_process	1.04e-07	positive regulation of RNA elongation@biological_process	3.9e-08	positive regulation of RNA elongation@biological_process	2.11e-07
8959	YDL013W@YGL058W@YGL163C@YML032C@YNL250W@YPL055C	YJL006C@YKL139W@YML112W@YMR165C@YOR080W@YPR135W@YLR182W@YOL006C	6	8	0	0	38	0.577381	0.791667	telomere maintenance via recombination@biological_process	1.11e-06	positive regulation of RNA elongation@biological_process	2.6e-08	positive regulation of RNA elongation@biological_process	1.69e-07
a1322	YJL124C@YML032C@YMR224C@YPL194W	YHR118C@YJL194W@YER016W@YLR103C@YMR038C@YMR198W	4	6	0	0	19	0.491667	0.791667	recombinational repair@biological_process	3.27e-06	pre-replicative complex assembly@biological_process	7.75e-07	pre-replicative complex assembly@biological_process	4.62e-06
690	YEL061C@YHR118C@YJL194W@YLR103C	YMR048W@YNL273W@YJL124C@YOR014W@YPR120C	4	5	0	0	16	0.633333	0.8	pre-replicative complex assembly@biological_process	1.56e-07	regulation of DNA replication@biological_process	7.62e-07	DNA replication initiation@biological_process	8.8e-09
2066	YAR003W@YBR175W@YBR279W@YDL005C@YDL074C@YER016W@YGL058W@YGL244W@YIL084C@YLR226W@YOL051W@YPL055C@YPL241C	YBR231C@YDL020C@YDR363W-A@YDR485C@YFR010W@YGR135W@YGR200C@YLR085C@YLR384C@YMR312W@YNL107W@YOL012C@YPL086C@YPL101W	13	14	0	0	137	0.697192	0.752747	protein amino acid methylation@biological_process	3.63e-11	tRNA modification@biological_process	4.24e-09	chromatin modification@biological_process	2.9e-10
19764	YEL003W@YGR078C@YLR200W@YML094W@YNL153C@YOR326W	YCL029C@YER177W@YHR111W@YKL048C@YLR089C@YLR337C@YOR127W@YOR216C@YDR183W@YGR054W	6	10	0	0	47	0.408333	0.783333	tubulin folding@biological_process	4.67e-12	pseudohyphal growth@biological_process	3.75e-06	tubulin folding@biological_process	1.57e-11
17395	YCR009C@YDR129C@YDR150W@YDR162C@YDR388W@YPL174C	YIL034C@YKL007W@YNL153C@YNL322C@YGL124C	6	5	0	0	23	0.630303	0.766667	response to osmotic stress@biological_process	1.72e-06	regulation of actin polymerization and/or depolymerization@biological_process	3.63e-06	regulation of actin polymerization and/or depolymerization@biological_process	2e-05
16838	YDR289C@YDR310C@YEL056W@YGL086W@YJL030W@YML032C@YOR026W	YGR078C@YLR103C@YLR200W@YNL153C@YDR359C@YLR079W	7	6	0	0	33	0.67033	0.785714	regulation of mitosis@biological_process	2.44e-06	tubulin folding@biological_process	1.52e-06	tubulin folding@biological_process	2.13e-05
